# Supplementary material for: The MADS-Box Transcription Factor EjAGL18 Negatively Regulates Malic Acid Content in Loquat by Repressing EjtDT1
Source: Int J Mol Sci. 2025 Jan 10;26(2):530. doi: 10.3390/ijms26020530 (PMC11765138; doi:10.3390/ijms26020530)
Supplement: Supplementary file 1 [file ijms-26-00530-s001.zip › Table S1.xlsx]

## Sheet: Sheet1
Table S1. The primers sequences in this study.
PCR Amplication	Gene ID	Primer-F	Primer-R
EjAGL18	Eja06G004450	ATGAATACAGAAAATAGCACAC	TTAGTCTGAGGCCACTTGA
pCAMBIA2300-EjAGL18		gacagggtacccggggatccATGAATACAGAAAATAGCACACCG	gtgtcgactctagaggatccGTCTGAGGCCACTTGACTCC
pTRV2-EjAGL18		CGGGATCCTTTCAAGGTACAACAAGGG	CGGAATTCTGGTCACTTTCTTCTGCTT
pBD-EjAGL181-263		GCCATGGAGGCCGAATTCATGAATACAGAAAATAGCACAC	CTGCAGGTCGACGGATCCTTAGTCTGAGGCCACTTGACTC
pBD-EjAGL181-84		GCCATGGAGGCCGAATTCATGAATACAGAAAATAGCACAC	CTGCAGGTCGACGGATCCCCCCTTGTTGTACCTTGAAAGA
pBD-EjAGL1885-263		GCCATGGAGGCCGAATTCGGCCTAATAGAGCATCCACAAA	CTGCAGGTCGACGGATCCTTAGTCTGAGGCCACTTGACTC
pAD-EjAGL18		ATGGAGGCCAGTGAATTCATGAATACAGAAAATAGCACAC	CAGCTCGAGCTCGGATCCGTCTGAGGCCACTTGACTCC
pGreen II 62SK-EjAGL18		ACTAGTGGATCCCCCGGGATGAATACAGAAAATAGCACACCG	GAATTCCTGCAGCCCGGGTTAGTCTGAGGCCACTTGACT
EjtDT1 Pro	Eja02G001080	ACACTCATTATATATCGTATATAC	GTTATTGATGTTGGAATCGATTTAGG
pGreen II 0800-EjtDT1 Pro		GAATTCCTGCAGCCCGGGACACTCATTATATATCGTATATAC	ACTAGTGGATCCCCCGGGGTTATTGATGTTGGAATCGATTTAGG
pAbAi-EjtDT1 Pro		AAGCTTGAATTCGAGCTCACACTCATTATATATCGTATATAC	CAGAGCACATGCCTCGAGGTTATTGATGTTGGAATCGATTTA
pCAMBIA2300-tDT1		cagggtacccggggatccATGGATAATCATCCAATATCAGAAGAC	gtcgactctagaggatccTTGAACTGGTTCACTTGTCCTAAAC
RT-qPCR	Gene ID	Primer-F	Primer-R	length
qEjActin	JN004223	AATGGAACTGGAATGGTCAAGGC	TGCCAGATCTTCTCCATGTCATCCCA	228 bp
qEjAGL18	Eja06G004450	AACATGCAACTCACTCTAACT	CCTTCACTTAGTTGGTCCTC	148 bp
qEjtDT2	Eja02G000920	AGCATTGTAACATACCCAAAAGAT	GCTCATAACCACGGACTGGTCGGG	218 bp
qEjNADP-MDH	Eja05G022910	ATGCTCCAAACATACCTG	CACTTTATCATAGAAGACGC	107 bp
qEjNADP-ME	Eja11G016970	TGGTGGGGTAAAAGACG	ACGCAAGTAGTGGGCAT	163 bp
qEjtDT1	Eja02G001080	ACCATAGGAGGGATGAGC	GAAGGCGAAACAGAACC	123 bp
