# Supplementary material for: The MADS-Box Transcription Factor EjAGL18 Negatively Regulates Malic Acid Content in Loquat by Repressing EjtDT1
Source: Int J Mol Sci. 2025 Jan 10;26(2):530. doi: 10.3390/ijms26020530 (PMC11765138; doi:10.3390/ijms26020530)
Supplement: Supplementary file 1 [file ijms-26-00530-s001.zip › Table S2.xlsx]

## Sheet: Sheet1
Table S2. The original results of Dual-luciferase assay in this study.
		EjtDT1pro::Luc + 35Spro::EjAGL18	EjtDT1pro::Luc + 35Spro
LUC	replicate 1	3493.31	4707.77
	replicate 2	3596.72	4568.81
	replicate 3	3021.15	3897.31
REN	replicate 1	175803	168814
	replicate 2	145089	139349
	replicate 3	114729	114714
LUC/REN	replicate 1	0.0198706	0.0278873
	replicate 2	0.0247897	0.0327868
	replicate 3	0.0263329	0.0339741
Set 35Spro+EjtDT1pro as 1	Av.(LUC/REN)	0.747497	0.999461
	replicate 1	0.712208	0.999546
	replicate 2	0.755785	0.999598
	replicate 3	0.774499	0.999241
	SE	0.018453	0.000111
	Significance	p=0.005 < 0.01，**
